# Supplementary material for: Climatic and biogeographic processes underlying the diversification of the pantropical flowering plant family Annonaceae
Source: Front Plant Sci. 2024 Mar 8;15:1287171. doi: 10.3389/fpls.2024.1287171 (PMC10957689; doi:10.3389/fpls.2024.1287171)
Supplement: Supplementary file 8 [file Table_1.xls]

## Sheet: Sheet1
Table S1. The constant, time-dependent, and temperature-dependent model test result by RPANDA.
No	Models	Rate_variation	NP	logL	AICc	AICc_ω	Lambda	Alpha	Mu	Beta
1	BCST	constant	1	-2699.55	5401.1	5.47453e-60	0.1848	NA	NA	NA
2	BCSTDCST	constant	2	-2644.07	5292.15	2.48324e-36	0.3499	NA	0.2452	NA
3	BTimeVar_EXPO	exponential	2	-2589.33	5182.68	1.47038e-12	0.267	-0.0405	NA	NA
4	BTimeVarDCST_EXPO	exponential	3	-2589.35	5184.73	5.26513e-13	0.2653	-0.0398	0	NA
5	BCSTDTimeVar_EXPO	exponential	3	-2616.97	5239.97	5.32881e-25	0.3072	NA	0.1554	0.0113
6	BTimeVarDTimeVar_EXPO	exponential	4	-2589.33	5186.71	1.9564e-13	0.267	-0.0404	0	-0.0289
7	BTimeVar_LIN	linear	2	-2597.9	5199.81	2.80208e-16	0.2368	-0.0048	NA	NA
8	BTimeVarDCST_LIN	linear	3	-2593.68	5193.39	6.93635e-15	0.2633	-0.0053	0.0343	NA
9	BCSTDTimeVar_LIN	linear	3	-2609.25	5224.53	1.19696e-21	0.2714	NA	0.0883	0.0034
10	BTimeVarDTimeVar_LIN	linear	4	-2591.2	5190.45	3.00925e-14	0.2439	-0.005	0.0009	0.0009
11	BTempVar_EXPO	exponential	2	-2630.48	5264.97	1.98388e-30	0.3519	-0.1228	NA	NA
12	BTempVarDCST_EXPO	exponential	3	-2621.96	5249.94	3.63387e-27	0.3617	-0.0666	0.1047	NA
13	BCSTDTempVar_EXPO	exponential	3	-2608.21	5222.45	3.39155e-21	0.2877	NA	0.0902	0.0856
14	BTempVarDTempVar_EXPO	exponential	4	-2592.53	5193.1	8.01069e-15	0.2184	0.2354	0.209	0.2384
15	BTempVar_LIN	linear	2	-2622.6	5249.22	5.21635e-27	0.3139	-0.0228	NA	NA
16	BTempVarDCST_LIN	linear	3	-2618.66	5243.35	9.83761e-26	0.3339	-0.0156	0.0931	NA
17	BCSTDTempVar_LIN	linear	3	-2597.13	5200.3	2.1921e-16	0.244	NA	0.0389	0.0224
18	BTempVarDTempVar_LIN	linear	4	-2560.07	5128.19	1	0.0556	0.133	0.1506	0.1395
Note: The best model is in bold. B: birth rate; D: death rate; Var: vary; CST: constant; EXPO:Exponentially; LIN: linearly; Tem: temperature.
