# Supplementary material for: Climatic and biogeographic processes underlying the diversification of the pantropical flowering plant family Annonaceae
Source: Front Plant Sci. 2024 Mar 8;15:1287171. doi: 10.3389/fpls.2024.1287171 (PMC10957689; doi:10.3389/fpls.2024.1287171)
Supplement: Supplementary file 9 [file Table_2.xls]

## Sheet: Sheet3
Table S2. The comparison table of divergence time estimation between two calibration schemes based on an 835-taxon RaxML tree.
Node_number	Divergence time based on Scheme A (Ma)	Divergence time based on Scheme B (Ma)
836	93.932	89
837	27.545	26.796
838	14.197	14.199
839	8.058	8.153
840	6.652	6.725
841	4.02	4.105
842	87.718	80.219
843	86.634	78.705
844	41.936	41.13
845	39.272	38.962
846	12.709	12.818
847	2.425	2.489
848	30.976	31.288
849	3.268	3.351
850	24.407	24.812
851	18.511	18.856
852	20.006	20.418
853	16.721	17.025
854	3.077	3.189
855	1.353	1.404
856	12.09	12.279
857	3.396	3.364
858	3.305	3.363
859	24.872	24.026
860	23.545	22.859
861	23.183	22.486
862	19.278	18.611
863	10.049	9.698
864	7.244	6.974
865	3.681	3.526
866	8.604	8.387
867	6.059	5.893
868	16.037	15.338
869	15.931	15.337
870	15.722	15.08
871	15.063	14.412
872	14.644	13.991
873	14.514	13.99
874	7.483	7.095
875	7.316	7.093
876	6.12	5.866
877	1.999	1.979
878	2.6	2.484
879	6.718	6.361
880	6.187	5.834
881	5.507	5.172
882	10.075	9.484
883	10.014	9.484
884	7.552	7.111
885	2.101	1.97
886	6.419	5.926
887	6.288	5.925
888	6.188	5.924
889	6.787	6.575
890	21.26	20.993
891	5.148	5.136
892	4.237	4.25
893	14.819	15.18
894	12.58	12.944
895	4.193	4.306
896	1.69	1.716
897	7.877	7.988
898	4.731	4.655
899	4.251	4.648
900	6.775	6.812
901	6.702	6.811
902	6.311	6.382
903	5.018	5.046
904	3.142	3.152
905	4.94	4.981
906	2.841	2.881
907	4.128	4.208
908	2.651	2.644
909	3.632	3.672
910	2.311	2.294
911	3.704	3.672
912	3.58	3.613
913	3.522	3.67
914	1.769	1.827
915	0.679	0.516
916	0.577	0.515
917	15.304	14.886
918	8.509	8.318
919	7.02	6.904
920	6.468	6.337
921	3.85	3.728
922	24.568	23.711
923	15.402	14.946
924	4.09	4.027
925	11.745	11.425
926	6.277	6.18
927	24.206	23.331
928	7.261	7.017
929	4.957	4.772
930	4.812	4.771
931	2.151	2.124
932	5.362	5.081
933	5.286	5.08
934	5.224	5.079
935	4.477	4.354
936	5.07	5.078
937	21.88	20.752
938	20.948	19.751
939	13.72	13.039
940	20.736	19.483
941	2.796	2.683
942	17.206	15.663
943	16.905	15.347
944	16.739	15.178
945	10.104	9.212
946	5.672	5.199
947	3.994	3.678
948	6.05	5.523
949	4.153	3.731
950	1.651	1.287
951	1.529	1.285
952	1.232	1.026
953	1.116	1.083
954	0.62	0.827
955	16.624	15.032
956	16.574	15.032
957	14.343	12.954
958	3.105	2.799
959	1.943	1.738
960	9.967	8.887
961	9.229	8.207
962	4.378	3.831
963	4.289	3.831
964	4.081	3.828
965	3.936	3.503
966	3.381	2.993
967	6.185	5.397
968	4.947	4.321
969	6.041	5.396
970	3.899	3.517
971	4.99	4.367
972	4.904	4.366
973	4.799	4.339
974	4.488	4.02
975	4.291	4.018
976	1.46	1.289
977	3.971	3.581
978	4.185	3.73
979	4.117	3.729
980	0.667	0.512
981	2.623	2.206
982	1.08	0.887
983	2.519	2.205
984	1.879	1.672
985	2.327	2.024
986	16.515	15.031
987	16.172	14.715
988	15.057	13.605
989	11.577	10.359
990	11.632	10.4
991	4.67	4.126
992	9.883	8.802
993	6.258	5.324
994	5.761	4.869
995	5.665	4.868
996	5.559	4.866
997	4.398	3.874
998	3.58	3.156
999	2.342	2.049
1000	1.901	1.671
1001	1.463	1.305
1002	1.242	1.104
1003	3.434	3.025
1004	2.871	2.538
1005	2.288	2.059
1006	1.786	1.572
1007	5.022	4.181
1008	4.907	4.179
1009	4.804	4.178
1010	4.718	4.177
1011	4.657	4.176
1012	4.577	4.175
1013	4.165	3.712
1014	4.043	3.711
1015	2.205	2.034
1016	3.967	3.71
1017	1.95	1.802
1018	1.029	0.945
1019	4.079	3.711
1020	4.225	3.772
1021	4.139	3.771
1022	3.704	3.37
1023	2.923	2.695
1024	3.617	3.369
1025	1.221	1.093
1026	2.369	2.15
1027	0.681	0.476
1028	0.292	0.188
1029	5.095	4.36
1030	2.193	1.804
1031	1.534	1.263
1032	1.371	1.261
1033	4.413	3.799
1034	4.084	3.501
1035	2.67	2.292
1036	3.47	2.943
1037	2.339	1.986
1038	1.758	1.497
1039	0.677	0.578
1040	3.264	2.94
1041	3.121	2.939
1042	5.008	4.244
1043	1.928	1.657
1044	16.017	14.482
1045	15.092	13.611
1046	11.521	10.255
1047	11.449	10.254
1048	8.122	7.199
1049	4.585	4.061
1050	6.301	5.532
1051	4.569	3.966
1052	0.564	0.482
1053	4.944	4.335
1054	3.062	2.678
1055	3.556	3.172
1056	8.868	7.883
1057	3.883	3.393
1058	5.738	5.091
1059	3.558	3.107
1060	2.497	2.249
1061	3.47	3.106
1062	3.138	2.781
1063	15.332	13.819
1064	15.147	13.615
1065	14.837	13.327
1066	13.666	12.193
1067	7.154	6.217
1068	5.503	4.727
1069	5.37	4.725
1070	4.232	3.708
1071	4.128	3.707
1072	1.297	1.136
1073	1.234	1.068
1074	6.244	5.39
1075	4.478	3.796
1076	4.405	3.796
1077	3.345	2.852
1078	3.253	2.851
1079	0.079	0.001
1080	2.191	1.865
1081	1.517	1.264
1082	0.715	0.575
1083	4.041	3.362
1084	11.841	10.502
1085	7.673	6.735
1086	5.958	5.225
1087	8.6	7.557
1088	7.141	6.326
1089	6.978	6.324
1090	6.343	5.762
1091	5.736	5.207
1092	4.828	4.407
1093	6.712	6.022
1094	5.718	5.118
1095	5.659	5.117
1096	3.39	2.993
1097	2.695	2.354
1098	2.292	2.346
1099	0.347	0.292
1100	5.245	4.709
1101	4.927	4.705
1102	4.671	4.404
1103	1.823	1.666
1104	3.193	3.018
1105	2.255	2.118
1106	2.872	2.662
1107	3.696	3.337
1108	14.968	13.815
1109	13.526	12.496
1110	13.192	12.493
1111	10.446	9.957
1112	9.773	9.353
1113	1.745	1.687
1114	7.646	7.253
1115	11.382	10.491
1116	1.032	0.845
1117	0.845	0.842
1118	7.277	6.571
1119	5.482	4.863
1120	5.414	4.862
1121	5.332	4.861
1122	5.274	4.86
1123	5.224	4.86
1124	5.149	4.859
1125	5.099	4.858
1126	3.783	3.35
1127	3.399	3.345
1128	2.21	2.097
1129	3.826	3.483
1130	2.101	1.931
1131	1.077	0.973
1132	0.513	0.399
1133	0.186	0.003
1134	2.987	2.714
1135	7.106	6.57
1136	7.009	6.569
1137	6.353	5.951
1138	13.4	12.344
1139	9.061	8.297
1140	5.748	5.273
1141	6.508	5.936
1142	3.998	3.572
1143	3.881	3.57
1144	2.786	2.593
1145	2.16	1.965
1146	0.142	0.001
1147	10.273	9.318
1148	10.123	9.317
1149	7.803	7.179
1150	7.338	7.174
1151	6.893	6.315
1152	5.366	4.961
1153	11.398	10.474
1154	4.49	4.152
1155	0.754	0.67
1156	3.618	3.265
1157	3.508	3.264
1158	3.436	3.263
1159	82.713	73.51
1160	74.467	62.416
1161	73.254	60.776
1162	62.755	51.851
1163	20.004	16.631
1164	9.873	8.203
1165	5.785	4.782
1166	5.227	4.364
1167	3.802	3.163
1168	2.861	2.365
1169	0.66	0.494
1170	3.239	2.709
1171	6.798	5.593
1172	4.711	3.868
1173	6.706	5.592
1174	6.146	5.14
1175	5.735	4.771
1176	3.167	2.673
1177	1.95	1.644
1178	26.804	21.532
1179	25.093	20.256
1180	4.567	3.731
1181	5.77	4.657
1182	25.454	20.397
1183	23.249	18.543
1184	19.979	15.859
1185	10.968	8.712
1186	5.051	3.961
1187	2.548	1.989
1188	19.56	15.542
1189	14.1	11.091
1190	10.816	8.383
1191	10.13	8.373
1192	8.193	6.717
1193	8.366	6.492
1194	3.567	2.76
1195	20.7	16.426
1196	12.994	10.321
1197	5.953	4.713
1198	16.726	13.163
1199	14.879	11.693
1200	11.209	8.751
1201	11.108	8.75
1202	8.051	6.32
1203	4.989	3.888
1204	10.526	8.252
1205	10.408	8.251
1206	9.687	7.673
1207	7.612	5.996
1208	5.303	4.123
1209	5.242	4.122
1210	1.735	1.286
1211	3.87	3.021
1212	1.075	0.825
1213	8.586	6.687
1214	3.705	2.941
1215	6.438	5.006
1216	15.481	12.172
1217	11.908	9.377
1218	6.138	4.865
1219	14.171	11.079
1220	14.072	11.078
1221	12.837	10.094
1222	9.814	8.277
1223	10.356	8.144
1224	4.611	3.722
1225	72.874	60.288
1226	55.974	45.87
1227	21.682	17.53
1228	8.943	7.215
1229	36.284	29.588
1230	21.657	17.605
1231	9.666	7.863
1232	19.111	15.494
1233	6.814	5.498
1234	11.106	8.859
1235	8.454	6.731
1236	7.496	5.986
1237	2.585	1.98
1238	2.416	1.979
1239	2.325	1.978
1240	1.729	1.313
1241	10.933	8.857
1242	8.34	6.69
1243	8.182	6.689
1244	6.213	4.985
1245	5.418	4.208
1246	4.941	3.707
1247	4.805	3.705
1248	4.678	3.703
1249	4.43	3.675
1250	4.287	3.672
1251	4.186	3.671
1252	4.048	3.668
1253	3.875	3.494
1254	3.424	3.008
1255	3.351	3.008
1256	2.707	2.39
1257	2.329	1.877
1258	1.412	1.131
1259	4.776	3.717
1260	3.386	2.652
1261	6.238	5.159
1262	4.835	3.963
1263	61.838	48.125
1264	57.574	43.734
1265	46.966	35.204
1266	7.059	5.176
1267	52.37	38.81
1268	47.61	34.309
1269	47.567	34.254
1270	41.593	29.51
1271	8.532	5.727
1272	4.489	2.97
1273	2.082	1.421
1274	1.728	1.157
1275	1.454	0.951
1276	3.256	2.138
1277	0.599	0.242
1278	0.372	0.236
1279	0.155	0.002
1280	15.547	10.503
1281	9.731	6.413
1282	5.511	3.598
1283	8.89	5.913
1284	5.938	3.88
1285	4.435	2.892
1286	2.602	1.699
1287	25.912	17.63
1288	20.085	13.317
1289	13.323	8.684
1290	6.099	3.859
1291	5.197	3.264
1292	5.14	3.264
1293	3.748	2.364
1294	16.601	10.805
1295	13.22	8.492
1296	13.034	8.491
1297	7.209	4.605
1298	5.404	3.422
1299	6.245	3.961
1300	15.467	10.286
1301	13.457	8.901
1302	11.851	7.802
1303	8.124	5.236
1304	7.435	5.227
1305	9.761	6.413
1306	9.039	5.927
1307	5.67	3.744
1308	6.19	4.069
1309	0.869	0.554
1310	4.666	3.035
1311	4.241	2.769
1312	3.449	2.233
1313	0.797	0.505
1314	12.565	8.318
1315	7.213	4.729
1316	7.951	5.198
1317	7.048	4.624
1318	3.787	2.484
1319	7.785	5.197
1320	13.936	9.152
1321	2.619	1.703
1322	13.832	9.092
1323	12.575	8.191
1324	10.7	6.932
1325	10.605	6.931
1326	9.337	6.077
1327	9.26	6.077
1328	6.789	4.434
1329	1.973	1.289
1330	8.466	5.462
1331	4.574	2.937
1332	0.935	0.596
1333	2.05	1.308
1334	12.052	7.864
1335	7.029	4.588
1336	6.391	4.175
1337	8.382	5.423
1338	7.034	4.542
1339	6.434	4.162
1340	5.55	3.582
1341	5.18	3.325
1342	8.19	5.421
1343	2.197	1.442
1344	7.156	4.744
1345	5.586	3.679
1346	5.248	3.463
1347	2.791	1.829
1348	13.467	8.814
1349	12.022	7.824
1350	10.451	6.749
1351	8.323	5.275
1352	8.006	5.273
1353	7.305	4.796
1354	5.91	3.843
1355	4.015	2.574
1356	6.963	4.387
1357	9.956	6.428
1358	8.499	5.48
1359	3.095	2.009
1360	9.101	5.909
1361	7.806	5.076
1362	8.714	5.686
1363	7.231	4.722
1364	53.183	40.355
1365	51.437	38.917
1366	17.672	13.031
1367	30.532	22.399
1368	19.15	14.181
1369	14.135	10.471
1370	11.58	8.561
1371	1.935	1.432
1372	9.959	7.354
1373	8.386	6.212
1374	5.611	4.164
1375	6.291	4.655
1376	27.142	19.842
1377	23.376	17.144
1378	18.036	13.222
1379	7.04	5.116
1380	4.317	3.133
1381	2.393	1.731
1382	21.706	15.747
1383	12.285	8.749
1384	9.867	7.003
1385	7.706	5.428
1386	7.36	5.426
1387	7.319	5.176
1388	7.253	5.17
1389	11.336	8.035
1390	10.652	7.521
1391	3.214	2.271
1392	10.286	7.251
1393	9.661	6.805
1394	9.629	6.805
1395	10.023	7.159
1396	6.966	5.001
1397	9.914	7.158
1398	9.164	6.622
1399	4.198	3.029
1400	7.553	5.394
1401	5.565	3.978
1402	7.374	5.393
1403	6.623	4.778
1404	3.915	2.835
1405	6.33	4.573
1406	3.523	2.545
1407	4.293	3.013
1408	3.734	3.004
1409	35.342	25.764
1410	33.604	24.389
1411	21.592	15.548
1412	9.195	6.583
1413	10.44	7.502
1414	8.405	6.005
1415	27.723	19.954
1416	16.792	12.102
1417	9.461	6.809
1418	4.662	3.341
1419	1.143	0.796
1420	25.977	18.617
1421	8.403	6.002
1422	3.365	2.385
1423	16.808	11.828
1424	11.222	7.908
1425	11.11	7.908
1426	2.885	2.078
1427	1.86	1.273
1428	9.75	6.925
1429	8.585	6.067
1430	7.836	5.53
1431	7.226	5.073
1432	6.478	4.535
1433	3.613	2.464
1434	3.079	2.105
1435	1.771	1.227
1436	2.903	2.103
1437	2.636	1.901
1438	0.187	0.002
1439	5.566	3.857
1440	5.437	3.856
1441	5.153	3.854
1442	5.194	3.675
1443	4.426	3.148
1444	4.06	2.872
1445	3.531	2.47
1446	2.874	2.023
1447	3.772	2.659
1448	6.923	4.847
1449	4.33	3.047
1450	6.759	4.845
1451	5.167	3.702
1452	3.132	2.252
1453	3.679	2.642
1454	1.045	0.754
1455	3.966	2.815
1456	8.109	6.062
1457	6.534	4.68
1458	6.17	4.677
1459	14.75	10.293
1460	8.511	5.935
1461	7.228	5.056
1462	3.717	2.619
1463	6.435	4.527
1464	6.322	4.526
1465	6.141	4.377
1466	1.856	1.32
1467	4.642	3.311
1468	3.229	2.252
1469	1.195	0.843
1470	8.393	5.934
1471	7.342	5.184
1472	5.951	4.197
1473	3.778	2.664
1474	3.098	2.19
1475	3.777	2.684
1476	3.317	2.351
1477	14.691	10.293
1478	12.358	8.563
1479	12.046	8.327
1480	10.52	7.237
1481	10.475	7.237
1482	10.163	7.02
1483	9.103	6.267
1484	7.513	5.162
1485	0.121	0.001
1486	7.239	5.017
1487	2.739	1.93
1488	4.873	3.5
1489	3.938	2.639
1490	3.677	2.637
1491	0.736	0.479
1492	11.772	8.202
1493	11.707	8.201
1494	8.99	6.262
1495	2.313	1.567
1496	1.718	1.16
1497	8.233	5.742
1498	5.917	4.15
1499	33.209	24.147
1500	26.007	18.725
1501	5.622	4.031
1502	17.164	12.175
1503	16.024	11.388
1504	13.468	9.528
1505	6.787	4.804
1506	11.296	7.991
1507	10.286	7.195
1508	10.178	7.194
1509	9.277	6.512
1510	6.362	4.51
1511	0.521	0.335
1512	8.255	5.779
1513	3.83	2.648
1514	1.701	1.142
1515	0.761	0.547
1516	8.183	5.779
1517	8.107	5.778
1518	3.352	2.393
1519	7.327	5.184
1520	6.917	4.868
1521	5.584	3.92
1522	3.848	2.705
1523	4.508	3.199
1524	3.328	2.346
1525	4.53	3.169
1526	4.415	3.168
1527	2.419	1.737
1528	6.713	4.756
1529	8.961	6.316
1530	6.588	4.596
1531	6.105	4.245
1532	6.027	4.244
1533	0.108	0.001
1534	5.568	3.902
1535	0.122	0.001
1536	6.989	4.957
1537	5.713	4.025
1538	0.456	0.3
1539	5.692	4.057
1540	4.385	3.127
1541	10.321	7.277
1542	8.939	6.313
1543	6.911	4.904
1544	15.408	10.916
1545	11.613	8.19
1546	7.255	4.947
1547	6.252	4.576
1548	6.088	4.574
1549	5.482	4.093
1550	4.385	3.002
1551	13.967	9.894
1552	4.284	3.029
1553	0.308	0.196
1554	6.509	4.584
1555	3.482	2.437
1556	4.986	3.474
1557	4.857	3.473
1558	15.519	12.335
1559	9.374	7.184
1560	9.318	7.184
1561	8.944	6.857
1562	6.352	4.869
1563	6.047	4.867
1564	4.235	3.378
1565	1.322	1.068
1566	8.875	6.857
1567	8.595	6.619
1568	8.54	6.619
1569	7.886	6.087
1570	5.761	4.396
1571	1.255	0.966
1572	5.088	3.847
1573	3.629	2.75
1574	4.314	3.252
1575	3.707	2.772
1576	5.828	4.163
1577	1.628	1.342
1578	5.072	3.577
1579	4.644	3.271
1580	4.562	3.27
1581	4.5	3.269
1582	3.549	2.558
1583	2.098	1.445
1584	2.047	1.445
1585	2.008	1.445
1586	1.956	1.444
1587	0.345	0.234
1588	1.788	1.371
1589	1.612	1.199
1590	4.444	3.269
1591	4.401	3.268
1592	3.978	3.22
1593	1.478	1.217
1594	3.32	2.636
1595	3.212	2.635
1596	2.95	2.085
1597	2.73	2.084
1598	1.787	1.352
1599	4.036	2.865
1600	3.96	2.864
1601	3.904	2.864
1602	3.863	2.863
1603	3.508	2.594
1604	2.393	1.757
1605	2.524	1.885
1606	2.163	1.603
1607	1.868	1.407
1608	0.554	0.361
1609	2.966	2.507
1610	0.545	0.4
1611	4.505	3.566
1612	4.344	3.564
1613	3.269	2.628
1614	2.747	2.164
1615	5.729	4.464
1616	3.125	2.457
1617	4.776	3.745
1618	8.169	6.293
1619	6.584	5.102
1620	5.705	4.406
1621	1.635	1.255
1622	1.446	1.253
1623	4.946	3.834
1624	2.199	1.653
1625	0.838	0.555
1626	0.778	0.554
1627	0.211	0.002
1628	0.55	0.371
1629	45.577	37.747
1630	40.334	32.867
1631	19.544	15.386
1632	14.958	11.683
1633	9.045	7.01
1634	1.685	1.294
1635	30.963	24.596
1636	28.349	22.378
1637	7.955	6.156
1638	18.525	14.419
1639	77.615	72.012
1640	44.635	42.04
1641	28.226	27.342
1642	21.485	21.085
1643	15.509	15.799
1644	5.926	5.971
1645	4.58	4.604
1646	4.104	4.06
1647	4.045	4.059
1648	3.989	4.059
1649	2.838	2.773
1650	2.589	2.769
1651	1.644	1.983
1652	3.937	4.058
1653	1.621	1.656
1654	0.998	0.983
1655	2.206	2.139
1656	2.107	2.083
1657	0.673	0.651
1658	0.251	0.003
1659	7.649	7.701
1660	5.049	5.019
1661	4.694	4.697
1662	3.633	3.843
1663	2.742	2.883
1664	0.258	0.003
1665	10.543	10.324
1666	31.947	29.961
1667	15.589	14.692
1668	24.831	23.213
1669	15.399	14.296
Note: (A) the root age was fixed at 137 Ma between Magnoliales and Laurales; (B) the root age was set between 159.91–120.59 Ma, considering a 95% confidence interval (CI) between Magnoliales and Laurales.
