# Supplementary material for: Climatic and biogeographic processes underlying the diversification of the pantropical flowering plant family Annonaceae
Source: Front Plant Sci. 2024 Mar 8;15:1287171. doi: 10.3389/fpls.2024.1287171 (PMC10957689; doi:10.3389/fpls.2024.1287171)
Supplement: Supplementary file 10 [file Table_3.xls]

## Sheet: Sheet1
Table S3. BioGeoBEARS models comparison based on 728 species.
	LnL	numparams	d	e	j	AIC	AIC_ω	AICc	AICc_ω
DEC	-1677.74	2	0.0132114	2e-08	0	3359.48	1.28e-187	3359.5	1.29e-187
DEC+J	-1651.53	3	0.0124479	1e-12	0.00789481	3309.07	1.13e-176	3309.1	1.13e-176
DIVALIKE	-1751.86	2	0.0148836	0.000227872	0	3507.72	8.26e-220	3507.74	8.32e-220
DIVALIKE+J	-1715.38	3	0.0136726	1e-12	0.00797615	3436.76	2.12e-204	3436.79	2.12e-204
Note: Likelihood, number of parameters, parameters (d, e and j) and AICc are shown. The best model is highlighted in bold.
