# Supplementary material for: Climatic and biogeographic processes underlying the diversification of the pantropical flowering plant family Annonaceae
Source: Front Plant Sci. 2024 Mar 8;15:1287171. doi: 10.3389/fpls.2024.1287171 (PMC10957689; doi:10.3389/fpls.2024.1287171)
Supplement: Supplementary file 11 [file Table_4.xls]

## Sheet: Sheet1
Table S4. Counts of biogeographical events by the BSM analysis under the DEC+j model.
(a) Summary of the number of dispersal events (and standard deviations, SD).
		To
		A	B	C	D	E	F
From	A	0	82.72	22.88	19.76	26.84	8.98
		0	-8	-4.14	-4.64	-4.55	-1.68
	B	34.16	0	13.54	14.18	13.92	3.2
		-7.63	0	-3.7	-3.29	-4.51	-1.21
	C	27.12	20.84	0	24.8	19.8	4.74
		-4.73	-4.29	0	-4.97	-5.35	-1.48
	D	12.94	15.14	12.94	0	14.16	0.5
		-3.6	-4.18	-3.55	0	-4.09	-0.68
	E	18.54	14.26	13.62	15.06	0	10.46
		-4.5	-3.97	-4.41	-4.71	0	-2.52
	F	3.6	2.8	2.9	1.34	28.2	0
		-1.53	-1.47	-1.59	-0.85	-2.69	0
(b) Summary of the number of anagenetic dispersal (range expansion) events (and SD).
		To
		A	B	C	D	E	F
From	A	0	73.82	20.74	19.32	24.18	7.46
		0	-7.58	-4.11	-4.6	-5.01	-1.42
	B	28.4	0	13.36	14	13.8	1.72
		-7.23	0	-3.7	-3.23	-4.53	-1.11
	C	25.92	20.52	0	20.9	19.56	3.56
		-4.56	-4.27	0	-4.95	-5.38	-1.45
	D	12.7	15.06	12.8	0	14.1	0.5
		-3.59	-4.2	-3.51	0	-4.03	-0.68
	E	18.28	14.18	13.12	15.02	0	8.44
		-4.42	-3.97	-4.37	-4.64	0	-2.08
	F	2.66	2.1	2.24	1.34	20.28	0
		-1.35	-1.39	-1.38	-0.85	-2.31	0
(c) Summary of the number of cladogenetic dispersal (founder) events (and SD).
		To
		A	B	C	D	E	F
From	A	0	8.9	2.14	0.44	2.66	1.52
		0	-2.28	-0.99	-0.64	-1.04	-1.11
	B	5.76	0	0.18	0.18	0.12	1.48
		-1.53	0	-0.44	-0.39	-0.33	-0.89
	C	1.2	0.32	0	3.9	0.24	1.18
		-1.05	-0.59	0	-1.11	-0.43	-0.83
	D	0.24	0.08	0.14	0	0.06	0
		-0.48	-0.27	-0.35	0	-0.24	0
	E	0.26	0.08	0.5	0.04	0	2.02
		-0.49	-0.27	-0.61	-0.2	0	-1.27
	F	0.94	0.7	0.66	0	7.92	0
		-0.96	-0.76	-0.77	0	-2.14	0
(d) Summary of the number of biogeography events (and SD) in Annonaceae.
Process	Type of event	Cladogenetic/	Mean (SD)	Percentage
		Anagenetic event
Dispersal	Founder events	Cladogenetic	43.86(4.85)	3.7
	Range expansions	Anagenetic	460(4.91)	38.8
Vicariance	Vicariance	Cladogenetic	46.98(4.97)	4
Speciation within area	Narrow sympatry	Cladogenetic	532.7(9.77)	44.8
	Speciation subset	Cladogenetic	103.5(11.15)	8.7
Total		Cladogenetic	727(0)	61.2
		Anagenetic	460(4.91)	38.8
			1187(4.91)	100
Notes: (A) Southeast Asia, west of Wallace's Line; (B) Southeast Asia east of Wallace's Line, northern Australia and Pacific islands; (C) Continental Africa; (D) Madagascar; (E) North/Central America; (F) South America.
