# Supplementary material for: Climatic and biogeographic processes underlying the diversification of the pantropical flowering plant family Annonaceae
Source: Front Plant Sci. 2024 Mar 8;15:1287171. doi: 10.3389/fpls.2024.1287171 (PMC10957689; doi:10.3389/fpls.2024.1287171)
Supplement: Supplementary file 12 [file Table_5.xls]

## Sheet: Sheet1
Table S5. Model test result of GeoSSE for biogeographic region effect on diversification. The individual area south America was treated as state 1, and all other areas combined as state 2. The best model is highlighted in bold.
	loglik	AIC	AIC ω
GeoSSE	-2643.07	5292.13	3.23713e-39
GeoHiSSE	-2642.87	5295.74	5.32948e-40
CID GeoSSE	-2552.51	5115.02	0.931623
CID GeoHiSSE	-2549.12	5120.25	0.068377
Note: (1) GeoSSE: range-dependent diversification without hidden state; (2) GeoHiSSE: range-dependent diversification with hidden state; (3) CID GeoSSE: the range-independent diversification without hidden trait; and (4) CID GeoHiSSE: the range-independent diversification with one hidden trait.
