# Supplementary material for: Climatic and biogeographic processes underlying the diversification of the pantropical flowering plant family Annonaceae
Source: Front Plant Sci. 2024 Mar 8;15:1287171. doi: 10.3389/fpls.2024.1287171 (PMC10957689; doi:10.3389/fpls.2024.1287171)
Supplement: Supplementary file 14 [file Table_7.xls]

## Sheet: Sheet1
Table S7. The quality of representation of 19 climatic variables across all dimensions.
	Bioclimatic variables	PC 1	PC 2	PC 3	PC 4	PC 5
bio1_log	Annual Mean Temperature	0.959	-0.186	0.155	-0.027	-0.003
bio2_log	Mean Diurnal Range (Mean of monthly (max temp - min temp))	-0.621	-0.235	0.152	0.077	0.571
bio3_log	Isothermality (BIO2/BIO7) (×100)	0.899	0.149	0	-0.298	0.109
bio4_log	Temperature Seasonality (standard deviation ×100)	-0.866	-0.26	0.023	0.292	-0.058
bio5_log	Max Temperature of Warmest Month	0.22	-0.605	0.681	0.299	0.109
bio6_log	Min Temperature of Coldest Month	0.975	-0.064	0.043	-0.131	-0.018
bio7_log	Temperature Annual Range (BIO5-BIO6)	-0.92	-0.21	0.066	0.249	0.17
bio8_log	Mean Temperature of Wettest Quarter	0.629	-0.24	0.126	0.171	-0.47
bio9_log	Mean Temperature of Driest Quarter	0.88	-0.089	0.15	-0.104	0.18
bio10_log	Mean Temperature of Warmest Quarter	0.564	-0.445	0.577	0.298	-0.144
bio11_log	Mean Temperature of Coldest Quarter	0.968	-0.106	0.051	-0.112	0.041
bio12_log	Annual Precipitation	0.686	0.59	-0.062	0.284	0.192
bio13_log	Precipitation of Wettest Month	0.883	0.118	-0.206	0.245	0.189
bio14_log	Precipitation of Driest Month	-0.181	0.904	0.291	0.082	-0.048
bio15_log	Precipitation Seasonality (Coefficient of Variation)	0.614	-0.618	-0.294	-0.014	0.082
bio16_log	Precipitation of Wettest Quarter	0.863	0.17	-0.197	0.281	0.225
bio17_log	Precipitation of Driest Quarter	-0.126	0.922	0.299	0.063	-0.074
bio18_log	Precipitation of Warmest Quarter	0.37	0.446	-0.411	0.571	-0.104
bio19_log	Precipitation of Coldest Quarter	0.134	0.726	0.499	-0.178	0.113
Note: The variables that are well represented (with absolute value > 0.8) by PC1 and PC2 are highlighted in bold.
