# Supplementary material for: Climatic and biogeographic processes underlying the diversification of the pantropical flowering plant family Annonaceae
Source: Front Plant Sci. 2024 Mar 8;15:1287171. doi: 10.3389/fpls.2024.1287171 (PMC10957689; doi:10.3389/fpls.2024.1287171)
Supplement: Supplementary file 15 [file Table_8.xls]

## Sheet: Sheet1
Table S8. Model comparisons of correlation between species diversification rates and PC1 values fitting to BM, OU and EB models. The best model is highlighted in bold.
	lnL	AICc	AICc weight
BM	-1116.15	2236.31	1.36537e-52
OU	-995.716	1997.47	1
EB	-1116.15	2238.33	4.97542e-53
Note: lnL is the log likelihood.
