# Supplementary material for: Climatic and biogeographic processes underlying the diversification of the pantropical flowering plant family Annonaceae
Source: Front Plant Sci. 2024 Mar 8;15:1287171. doi: 10.3389/fpls.2024.1287171 (PMC10957689; doi:10.3389/fpls.2024.1287171)
Supplement: Supplementary file 16 [file Table_9.xls]

## Sheet: Sheet1
Table S9. Model comparisons of correlation between species diversification rates and PC2 values fitting to BM, OU and EB models. The best model is highlighted in bold.
	lnL	AICc	AICc weight
BM	-1517.96	3039.95	1.30233e-54
OU	-1392.88	2791.8	1
EB	-1517.97	3041.97	4.97542e-53
Note: lnL is the log likelihood.
