# Supplementary material for: Climatic and biogeographic processes underlying the diversification of the pantropical flowering plant family Annonaceae
Source: Front Plant Sci. 2024 Mar 8;15:1287171. doi: 10.3389/fpls.2024.1287171 (PMC10957689; doi:10.3389/fpls.2024.1287171)
Supplement: Supplementary file 17 [file Table_10.xls]

## Sheet: Sheet1
Table S10. QuaSSE analyses for PC1 value. Comparison between different models.
	Df	lnLik	AIC	AIC ω	drift
constant	3	-3357.05	6720.11	3.07685e-47	0
linear	4	-3316.86	6641.71	3.24563e-30	0
sigmoidal	6	-3294.08	6600.16	3.42308e-21	0
hump	6	-3297.27	6606.54	1.40762e-22	0
drift.linear	5	-3257.72	6525.44	5.74155e-05	-0.0278447
drift.sigmoidal	7	-3245.96	6505.92	0.998342	-0.0220011
drift.hump	7	-3252.39	6518.79	0.00160023	-0.0374054
Note: Df = Degrees of freedom; lnLik = Natural logarithm of Maximum likelihood; drift = trait evolutionary trend. The best model is highlighted in bold.
