# Supplementary material for: Climatic and biogeographic processes underlying the diversification of the pantropical flowering plant family Annonaceae
Source: Front Plant Sci. 2024 Mar 8;15:1287171. doi: 10.3389/fpls.2024.1287171 (PMC10957689; doi:10.3389/fpls.2024.1287171)
Supplement: Supplementary file 18 [file Table_11.xls]

## Sheet: Sheet1
Table S11. QuaSSE analyses for PC2 value. Comparison between different models.
	Df	lnLik	AIC	AIC ω	drift
constant	3	-3755.21	7516.42	7.31693e-29	0
linear	4	-3699.39	7406.78	4.722e-05	0
sigmoidal	6	-3701.31	7414.62	9.37107e-07	0
hump	6	-3689.71	7391.42	0.102002	0
drift.linear	5	-3698.64	7407.27	3.68357e-05	-0.00700701
drift.sigmoidal	7	-3700.38	7414.76	8.73493e-07	-0.00928521
drift.hump	7	-3686.54	7387.07	0.897913	0.0086998
Note: Df = Degrees of freedom; lnLik = Natural logarithm of Maximum likelihood; drift = trait evolutionary trend. The best model is highlighted in bold.
