# Supplementary material for: Climatic and biogeographic processes underlying the diversification of the pantropical flowering plant family Annonaceae
Source: Front Plant Sci. 2024 Mar 8;15:1287171. doi: 10.3389/fpls.2024.1287171 (PMC10957689; doi:10.3389/fpls.2024.1287171)
Supplement: Supplementary file 19 [file Table_12.xls]

## Sheet: Sheet1
((Anaxagorea_silvatica:0.02671948748,(Anaxagorea_luzonensis:0.004512152278,(Anaxagorea_phaeocarpa:0.007857725088,(Anaxagorea_acuminata:0.00377712596,(Anaxagorea_panamensis:0.003103277528,Anaxagorea_crassipetala:0.001457853358)91:0.001230095997)73:0.0005562605125)90:0.004263486757)100:0.004817822421)100:0.04481906099,(((((Annickia_kummeriae:0.01186959028,(Annickia_chlorantha:0.0002624535836,Annick…
